# Supplementary material for: Genome-Wide Identification of SPX Family Genes and Functional Characterization of PeSPX6 and PeSPX-MFS2 in Response to Low Phosphorus in Phyllostachys edulis
Source: Plants (Basel). 2023 Mar 29;12(7):1496. doi: 10.3390/plants12071496 (PMC10096891; doi:10.3390/plants12071496)
Supplement: Supplementary file 1 [file plants-12-01496-s001.zip › Table S1.xlsx]

## Sheet: Sheet1
Table S1. Summary of the RNA-Seq data
Samples	Clean reads	Clean bases	GC Content	%≥Q30	Total Reads	Mapped Reads	Uniq Mapped Reads	Multiple Map Reads	Reads Map to '+'	Reads Map to '-'
CK1	23295598	6945554822	0.515	0.9453	46591196	42,931,549 (92.15%)	41,375,811 (88.81%)	1,555,738 (3.34%)	22,574,301 (48.45%)	22,573,125 (48.45%)
CK2	20880014	6234285756	0.5205	0.9494	41760028	39,374,784 (94.29%)	37,929,275 (90.83%)	1,445,509 (3.46%)	20,708,110 (49.59%)	20,701,478 (49.57%)
CK3	21414663	6391180608	0.519	0.9451	42829326	40,316,407 (94.13%)	38,828,894 (90.66%)	1,487,513 (3.47%)	21,215,400 (49.53%)	21,203,576 (49.51%)
CK4	23545774	7033680492	0.5193	0.9429	47091548	44,236,732 (93.94%)	42,614,245 (90.49%)	1,622,487 (3.45%)	23,291,468 (49.46%)	23,282,779 (49.44%)
low P-1	36558801	10897168200	0.5266	0.9449	73117602	68,579,895 (93.79%)	65,968,383 (90.22%)	2,611,512 (3.57%)	36,124,659 (49.41%)	36,151,066 (49.44%)
low P-2	20731019	6190298440	0.5225	0.9499	41462038	38,824,503 (93.64%)	37,369,855 (90.13%)	1,454,648 (3.51%)	20,458,669 (49.34%)	20,463,632 (49.36%)
low P-3	20169170	6035833172	0.5208	0.9302	40338340	36,941,428 (91.58%)	35,509,027 (88.03%)	1,432,401 (3.55%)	19,482,315 (48.30%)	19,497,439 (48.33%)
low P-4	21031831	6264865058	0.5219	0.9484	42063662	39,867,759 (94.78%)	38,405,310 (91.30%)	1,462,449 (3.48%)	20,964,794 (49.84%)	20,974,186 (49.86%)
