# Supplementary material for: Genome-Wide Identification of SPX Family Genes and Functional Characterization of PeSPX6 and PeSPX-MFS2 in Response to Low Phosphorus in Phyllostachys edulis
Source: Plants (Basel). 2023 Mar 29;12(7):1496. doi: 10.3390/plants12071496 (PMC10096891; doi:10.3390/plants12071496)
Supplement: Supplementary file 1 [file plants-12-01496-s001.zip › Table S2.xlsx]

## Sheet: Sheet1
Double luciferase reporter experiment	PeSPX6-PRO-Pgreen-F	GGGCCCCCCCTCGAGGTCGACAATGTTACTATAAGGTAGCATAACTTGATATGG
	PeSPX6-PRO-Pgreen-R	CAGGAATTCGATATCAAGCTTGCTGTCTGCAAACTGATCCACC
	PeSPX-MFS2-PRO-Pgreen-F	GGGCCCCCCCTCGAGGTCGACCTACAAGCCTACAACTACACGCACT
	PeSPX-MFS2-PRO-Pgreen-R	CAGGAATTCGATATCAAGCTTCTTGACTTGGAAATGTTAATCTGCA
	TF-MYB30-62-SK-F	CGCTCTAGAACTAGTGGATCCGGGAGAGCGCCGTGCTGC
	TF-MYB30-62-SK-R	GCCCCCCCTCGAGGTCGACCAAGACGGTCAAGTCCCTCATG
	TF-PeCIGR1;1-62-SK-F	CGCTCTAGAACTAGTGGATCCGACTTGCACCAGTTATTAAAGTACAGATT
	TF-PeCIGR1;1-62-SK-R	GCCCCCCCTCGAGGTCGACGTGCCATGCAGAAGCAGATATCA
	TF-NAC030-62-SK-F	CGCTCTAGAACTAGTGGATCCGACCAGCAGGAGGAGTCTTGTG
	TF-NAC030-62-SK-R	GCCCCCCCTCGAGGTCGACTCCGTGCTGCTGACCCATA
	TF-MYB20 -62-SK-F	CGCTCTAGAACTAGTGGATCCGGGAGGCAGCCGTGCTGT
	TF-MYB20 -62-SK-R	GCCCCCCCTCGAGGTCGACAGCCCATGTCTCCTGGTGATC
	TF-WRKY6-62-SK-F	CGCTCTAGAACTAGTGGATCCGACAAGAGCCTCCTGGGGG
	TF-WRKY6-62-SK-R	GCCCCCCCTCGAGGTCGACCTGGGTCTCGCTGTTGGTGT
	TF-WRKY53-62-SK-F	CGCTCTAGAACTAGTGGATCCGAGGGCTCGTCATCGGACA
	TF-WRKY53-62-SK-R	GCCCCCCCTCGAGGTCGACCAAATAGCCCGGGTTATCCA
	TF-CIGR1;2-62-SK-F	CGCTCTAGAACTAGTGGATCCGACTTGCACCAGTTATTTAAGTACAGATT
	TF-CIGR1;2-62-SK-R	GCCCCCCCTCGAGGTCGACGTGCCAAGCAGAAGCAGATATCA
	TF-ERF110-62-SK-F	CGCTCTAGAACTAGTGGATCCTGCTGCTGCACCAAGATGG
	TF-ERF110-62-SK-R	GCCCCCCCTCGAGGTCGACTCCTGACGGGTCCCCCGG
quantitative real-time PCR	PeSPX-MFS2-F	CTGCAAGAGCTGTCAATCGC
	PeSPX-MFS2-R	TCGCACTGACAAATCCTGCT
	PeSPX6-F	CAAGCAAATCGTCAACGCCA
	PeSPX6-R	CCTGTGCCGGATGATGAACT
	PeTIP41-F	AAAATCATTGTAGGCCATTGTCG
	PeTIP41-R	ACTAAATTAAGCCAGCGGGAGTG
Promoter vector	pGreenII0800
TF vector	pGreenII 62-SK
