# Supplementary material for: Genome-Wide Identification of SPX Family Genes and Functional Characterization of PeSPX6 and PeSPX-MFS2 in Response to Low Phosphorus in Phyllostachys edulis
Source: Plants (Basel). 2023 Mar 29;12(7):1496. doi: 10.3390/plants12071496 (PMC10096891; doi:10.3390/plants12071496)
Supplement: Supplementary file 1 [file plants-12-01496-s001.zip › Table S3.xlsx]

## Sheet: Sheet1
ID	SPX-EXS4	SPX-EXS1	SPX-EXS3	SPX-EXS5	SPX-EXS6	SPX-EXS2	SPX10	SPX8	SPX11	SPX9	SPX3	SPX4	SPX1	SPX5	SPX2	SPX7	SPX6	SPX-MFS5	SPX-MFS1	SPX-MFS2	SPX-MFS6	SPX-MFS3	SPX-MFS4	MYB20	MYB30	CIGR1-1	CIGR1-2	WRKY53	WRKY6	NAC030	ERF110
A-P20N0-1	18.5711	0.134097	3.36082	41.1094	0.445102	0.088067	3.36542	17.6558	4.12768	0.069971	1.0229	4.15364	11.6916	0.374151	5.90209	0.364218	0.631359	17.9783	56.7778	10.1754	2.31736	0.976818	1.09921	1.19446	9.03007	7.06285	11.0223	0.425245	10.8238	0.197524	0.142111
A-P20N0-2	15.2182	0.153095	4.20836	40.6979	0.122325	0.120836	4.52395	11.3225	4.15609	0.06515	0.974837	2.44941	11.5897	0.630358	5.17583	0.082025	0.725716	5.10737	25.1071	9.74477	4.28081	0.229818	1.43118	2.04575	13.1974	7.1514	13.8638	0.234078	8.00198	0.412523	0.14706
A-P20N0-3	18.5641	0.138749	4.96584	41.3592	0.664911	0.106983	5.44421	1.30035	3.8328	0	0.885391	1.07777	9.89034	0.385838	5.24253	0.047338	0.342452	14.896	35.1528	9.76464	1.64142	0.791233	1.13309	1.76322	15.9541	8.59739	14.3807	0.698172	9.86478	0.268912	0
C-P5N0-1	4.07863	0.05584	1.38911	10.217	0.271797	0	2.19997	2.01783	2.45415	0.073579	1.15437	0.395949	4.39682	0.296768	2.80029	0.245219	4.4611	11.5985	24.1851	62.1493	0.562437	0.873347	0.36541	45.4594	78.1488	113.315	294.284	4.88332	60.29	7.87443	2.37129
C-P5N0-2	5.97573	0.077308	0.823451	11.9936	0.478571	0.079814	2.50769	5.03078	3.08156	0	1.23259	0.858971	4.9967	0.250419	2.98311	0	1.37124	17.7826	26.5351	88.5657	1.09151	0.212498	0.215479	28.6994	120.274	189.224	567.341	10.8563	88.1975	5.79261	3.38681
C-P5N0-3	4.20123	0.054344	1.00387	11.2263	0.314977	0.068206	2.1991	0.179092	3.05656	0	1.46618	0.853573	4.29856	0.263597	2.68859	0.168834	1.87746	6.74566	19.6183	66.8762	0.910899	0.56834	1.46687	20.3512	78.3559	130.465	349.323	6.51482	60.0025	11.7646	2.07361
