# Supplementary material for: Genome-Wide Identification of SPX Family Genes and Functional Characterization of PeSPX6 and PeSPX-MFS2 in Response to Low Phosphorus in Phyllostachys edulis
Source: Plants (Basel). 2023 Mar 29;12(7):1496. doi: 10.3390/plants12071496 (PMC10096891; doi:10.3390/plants12071496)
Supplement: Supplementary file 1 [file plants-12-01496-s001.zip › Table S4.xlsx]

## Sheet: Sheet1
WRKY53	PH02Gene39950
MYB20	PH02Gene34242
NAC030	PH02Gene34225
CIGR1-1	PH02Gene08687
ERF110	PH02Gene46630
CIGR1-2	PH02Gene44779
MYB30	PH02Gene22400
WRKY6	PH02Gene35136
